# Supplementary material for: Single-cell fluidic force microscopy reveals stress-dependent molecular interactions in yeast mating
Source: Commun Biol. 2021 Jan 4;4:33. doi: 10.1038/s42003-020-01498-9 (PMC7782832; doi:10.1038/s42003-020-01498-9)
Supplement: Supplementary file 4 — Source Data [file 42003_2020_1498_MOESM4_ESM.xlsx]

## Sheet: Fig. 1c
Adhesion probability	Adhesion probability	Adhesion probability
MATa_alphaFactor vs MATalpha_aFactor	MATa vs MATalpha_aFactor	MATa vs MATalpha
0.71484	0.33735	0.04297
0.45882	0.09091	0.02344
0.5259	0.12048	0.04688
0.51563	0.16929	0.08984
0.53815	0.293	0.04297
0.62	0.445	0.03906
0.705	0.512	0.0625
0.414	0.168	0.07813
0.309	0.443
0.549
0.742

## Sheet: Fig. 2a
Adhesion bin center (pN)	Frequency (%)		Adhesion bin center (pN)	Frequency (%)		Adhesion bin center (pN)	Frequency (%)
Cell pair 3			Cell pair 1			Cell pair 2
8	0		8	0		8	0
24	0		24	0		24	0
40	0		40	0		40	3.78788
56	1.63934		56	2.63158		56	9.09091
72	3.27869		72	3.15789		72	9.09091
88	4.91803		88	8.94737		88	10.6061
104	6.01093		104	12.1053		104	12.8788
120	8.19672		120	10		120	7.57576
136	4.91803		136	6.31579		136	4.54545
152	7.65027		152	5.78947		152	3.78788
168	5.46448		168	3.15789		168	3.0303
184	5.46448		184	5.78947		184	3.0303
200	3.27869		200	3.68421		200	0.75758
216	5.46448		216	3.68421		216	3.78788
232	3.27869		232	2.63158		232	4.54545
248	6.01093		248	2.10526		248	3.0303
264	7.10383		264	1.05263		264	5.30303
280	0.54645		280	4.21053		280	0.75758
296	6.55738		296	2.63158		296	0.75758
312	2.18579		312	3.68421		312	3.0303
328	1.0929		328	1.05263		328	2.27273
344	2.18579		344	2.63158		344	2.27273
360	0.54645		360	1.05263		360	0
376	2.18579		376	1.05263		376	0.75758
392	2.18579		392	1.05263		392	1.51515
408	2.18579		408	2.10526		408	0
424	0		424	0		424	0
440	0.54645		440	0.52632		440	0
456	0.54645		456	0		456	0
472	1.0929		472	1.05263		472	0.75758
488	0.54645		488	0		488	0.75758
504	1.0929		504	0.52632		504	0.75758
520	0		520	1.57895		520	0
536	0		536	0		536	0
552	0.54645		552	0		552	0
568	1.0929		568	2.10526		568	0
584	0		584	0		584	0
600	0		600	1.05263		600	0.75758
616	0.54645		616	0.52632		616	0.75758
632	0		632	0		632	0
648	0		648	0		648	0
664	0		664	0.52632		664	0
680	0		680	0.52632		680	0
696	0.54645		696	0		696	0
712	0.54645		712	0		712	0
728	0		728	0		728	0
744	0		744	0		744	0
760	0		760	0.52632		760	0
776	0.54645		776	0		776	0
792	0		792	0		792	0
808	0		808	0		808	0
824	0		824	0		824	0
840	0		840	0.52632		840	0
856	0		856	0		856	0
872	0		872	0		872	0
888	0		888	0		888	0
904	0		904	0		904	0
920	0		920	0		920	0
936	0		936	0		936	0
952	0		952	0		952	0
968	0		968	0		968	0
984	0		984	0		984	0
1000	0		1000	0		1000	0

## Sheet: Fig. 2c
Cell number	Adhesion force (pN)		Adhesion force (pN)		Adhesion force (pN)
	Peak 1 - Center	Std error on the peak center	Peak 2 - Center	Std error on the peak center	Peak 3 - Center	Std error on the peak center
1	125.985	8.18979	254.631	12.8932	393.407	7.65388
2	119.291	5.80678	253.046	25.1858	412.932	10.6401
3	105.612	2.66285	180.114	8.33505	300.461	17.4885
4	91.7923	1.9045	235.48	6.35751	328.018	6.2178
5	80.784	3.90411	158.234	4.1154	309.468	7.52742
6	111.679	14.8386	205.893	9.52828	340.48	8.29752
7	77.9493	3.15626	166.913	5.37782	279.086	6.09097

## Sheet: Fig. 2d
Rupture length bin center (nm)	Frequency (%)
Merge of pairs 1, 2 and 3
4	0.39604
12	3.9604
20	11.4852
28	10.8911
36	13.0693
44	11.8812
52	9.70297
60	7.52475
68	5.14851
76	6.93069
84	2.77228
92	2.77228
100	2.77228
108	1.9802
116	0.9901
124	1.58416
132	1.38614
140	1.18812
148	1.38614
156	0.59406
164	0.59406
172	0.19802
180	0.19802
188	0.19802
196	0.19802
204	0
212	0
220	0
228	0
236	0
244	0
252	0
260	0
268	0.19802
276	0
284	0
292	0
300	0
308	0
316	0
324	0
332	0
340	0
348	0
356	0
364	0
372	0
380	0
388	0
396	0
404	0
412	0
420	0
428	0
436	0
444	0
452	0
460	0
468	0
476	0
484	0
492	0
500	0

## Sheet: Fig. 3a
Adhesion probability (%)		Adhesion probability (%)		Adhesion probability (%)		Adhesion probability (%)
1nN; 1s		1nN; 0.1s		0.25nN; 1s		0.25nN; 0.1s
50.8197		16.0156		29.2		7.42188
38.2716		8.62745		29.4606		3.51563
85.7708		53.9062		18.75		16.7969
70.2041		42.1875		22.6562		8.20313
72.8346		36.8627		31.25		10.1562

## Sheet: Fig. 3b-c
Panel B		Adhesion force (pN)		Adhesion force (pN)		Adhesion force (pN)			Panel C	Peak1 proportion
		Q1	Std deviation	Median	Std deviation	Q3	Std deviation
	1 nN 1s	150.944	20.2018	239.399	30.1706	382.417	54.7319			0.12457
	1 nN 0.1s	140.893	15.2994	211.811	16.3007	345.745	65.8079			0.12316
	0.25 nN 1s	113.785	11.5068	184.207	29.0493	305.592	27.7124			0.18972

## Sheet: Fig4a-b
Panel A	Adhesion bin center (pN)	Frequency (%)		Rupture length bin center (pN)	Frequency (%)		Panel B	Adhesion bin center (nm)	Frequency (%)		Rupture length bin center (nm)	Frequency (%)
	Before 30 min contact (a)			Before 30 min contact (a)				After 30 min contact (b)			After 30 min contact (b)
	8	47.4104		4	47.2222			8	23.8281		4	23.8281
	24	0		12	0			24	0		12	0.39063
	40	0.39841		20	2.38095			40	0		20	4.29688
	56	3.98406		28	1.19048			56	1.5625		28	4.6875
	72	1.99203		36	3.96825			72	3.90625		36	7.03125
	88	2.78884		44	6.34921			88	8.59375		44	8.59375
	104	3.58566		52	7.53968			104	4.29688		52	6.64063
	120	2.39044		60	3.96825			120	4.6875		60	7.8125
	136	3.58566		68	5.55556			136	5.46875		68	11.3281
	152	3.98406		76	3.57143			152	1.5625		76	8.20313
	168	3.58566		84	1.5873			168	3.90625		84	7.03125
	184	3.58566		92	5.15873			184	3.90625		92	3.51563
	200	1.19522		100	1.98413			200	2.73438		100	2.34375
	216	2.39044		108	1.98413			216	3.90625		108	2.34375
	232	1.99203		116	3.57143			232	1.5625		116	0.78125
	248	2.78884		124	0.39683			248	1.17188		124	1.17188
	264	0		132	1.19048			264	2.73438		132	0
	280	2.39044		140	0.79365			280	1.95313		140	0
	296	1.99203		148	0.39683			296	3.125		148	0
	312	2.39044		156	0			312	1.95313		156	0
	328	0.79681		164	0.39683			328	1.17188		164	0
	344	0.39841		172	0			344	1.5625		172	0
	360	1.19522		180	0			360	2.34375		180	0
	376	0.79681		188	0			376	1.5625		188	0
	392	0.39841		196	0.39683			392	2.34375		196	0
	408	0.39841		204	0.39683			408	1.95313		204	0
	424	0		212	0			424	2.73438		212	0
	440	0.39841		220	0			440	0.78125		220	0
	456	0.39841		228	0			456	0.39063		228	0
	472	0.39841		236	0			472	0.39063		236	0
	488	0		244	0			488	0.78125		244	0
	504	0		252	0			504	0		252	0
	520	0		260	0			520	0.78125		260	0
	536	0.79681		268	0			536	0.78125		268	0
	552	0.79681		276	0			552	0		276	0
	568	0.39841		284	0			568	0.39063		284	0
	584	0		292	0			584	0		292	0
	600	0		300	0			600	0.39063		300	0
	616	0.39841		308	0			616	0		308	0
	632	0		316	0			632	0		316	0
	648	0		324	0			648	0		324	0
	664	0		332	0			664	0		332	0
	680	0		340	0			680	0		340	0
	696	0		348	0			696	0.39063		348	0
	712	0		356	0			712	0		356	0
	728	0		364	0			728	0.39063		364	0
	744	0		372	0			744	0		372	0
	760	0		380	0			760	0		380	0
	776	0		388	0			776	0		388	0
	792	0		396	0			792	0		396	0
	808	0		404	0			808	0		404	0
	824	0		412	0			824	0		412	0
	840	0		420	0			840	0		420	0
	856	0		428	0			856	0		428	0
	872	0		436	0			872	0		436	0
	888	0		444	0			888	0		444	0
	904	0		452	0			904	0		452	0
	920	0		460	0			920	0		460	0
	936	0		468	0			936	0		468	0
	952	0		476	0			952	0		476	0
	968	0		484	0			968	0		484	0
	984	0		492	0			984	0		492	0
	1000	0		500	0			1000	0		500	0

## Sheet: Fig. 4c-d
Panel C	Adhesion probability	Adhesion probability			Panel D (data of Fig. S3 too)	Adhesion force Q1 (pN)		Adhesion force median (pN)		Adhesion force Q3 (pN)
	Before 30 min. contact	After 30 min. contact				Before 30 min. contact	After 30 min. contact	Before 30 min. contact	After 30 min. contact	Before 30 min. contact	After 30 min. contact
	0.71484	0.85156				130.375	173.539	199.211	249.474	289.658	324.13
	0.45882	0.98387				139.932	222.825	224.812	280.112	353.75	391.163
	0.5259	0.76172				109.803	111.78	167.477	207.202	287.24	324.74
	0.51563	0.54118				116.804	113.479	176.363	198.222	278.003	327.737
	0.53815	0.79149				84.3516	113.366	122.849	175.221	231.397	282.762
	0.62	0.69				92.5289	103.005	173.832	186.903	293.851	276.315
	0.705	0.789				139	201	226	309	373	473
	0.414	0.727				154.59	220.363	253.578	323.433	365.063	448.277
	0.309	0.795
	0.549	0.596

## Sheet: Fig. 5a-b
Panel A		Adhesion probability	std deviation		Panel B	Adhesion bin center (pN)	Frequency (%)	Frequency (%)	Frequency (%)
							w/o treatment	w/ DTT	w/ DEPC
	w/o treatment	0.55385	0.13401
	w/ DTT	0.06337	0.03723			8	54.1176	97.2656	92.9688
	w/ DEPC	0.07969	0.02408			24	0	0.39063	0.39063
						40	0	0.78125	1.95313
						56	0	0.78125	1.5625
						72	1.17647	0.39063	1.95313
						88	2.35294	0	0.78125
						104	3.92157	0.39063	0.39063
						120	1.56863	0	0
						136	4.31373	0	0
						152	2.35294	0	0
						168	1.56863	0	0
						184	2.35294	0	0
						200	1.17647	0	0
						216	1.96078	0	0
						232	1.17647	0	0
						248	2.35294	0	0
						264	1.56863	0	0
						280	1.17647	0	0
						296	1.96078	0	0
						312	0.78431	0	0
						328	2.35294	0	0
						344	0.39216	0	0
						360	0.78431	0	0
						376	0.78431	0	0
						392	1.17647	0	0
						408	1.56863	0	0
						424	0.78431	0	0
						440	1.17647	0	0
						456	0	0	0
						472	0.39216	0	0
						488	0.39216	0	0
						504	0	0	0
						520	0	0	0
						536	1.17647	0	0
						552	0	0	0
						568	0.78431	0	0
						584	0	0	0
						600	0.39216	0	0
						616	0.39216	0	0
						632	0	0	0
						648	0.39216	0	0
						664	0	0	0
						680	0	0	0
						696	0.39216	0	0
						712	0	0	0
						728	0	0	0
						744	0	0	0
						760	0	0	0
						776	0.78431	0	0
						792	0	0	0
						808	0	0	0
						824	0	0	0
						840	0	0	0
						856	0	0	0
						872	0	0	0
						888	0	0	0
						904	0	0	0
						920	0	0	0
						936	0	0	0
						952	0	0	0
						968	0	0	0
						984	0	0	0
						1000	0	0	0

## Sheet: Fig. 6a-c
Panel A	Loading rate (pN/s)	Adhesion force (pN)		Panel B	Adhesion bin center (pN)	Frequency (%)	Frequency (%)	Frequency (%)	Frequency (%)		Panel C	Adhesion force (pN)	SD	Rupture length (nm)	SD
						LR < 10000 pN/s	10000 < LR < 100000 pN/s	100000 < LR < 300000 pN/s	LR > 300000 pN/s			77.7094	15.2741	48.2688	2.44463
	818.776	194.373			12	0	0	0	0			156.785	27.0609	57.4809	1.69701
	3341.62	233.055			36	0.18416	0	0	0			306.097	56.4021	68.3713	1.5428
	3114.27	164.646			60	4.78821	0.27804	0	0			488.935	56.0416	77.367	1.1366
	6217.18	375.499			84	6.814	0.55607	0	0			684.95	58.1194	75.8555	1.13395
	2729.22	158.206			108	8.28729	0.37071	0	0			1014.52	189.906	76.4417	0.9939
	6458.93	550.746			132	10.8656	1.94625	0	0
	1513.57	149.051			156	15.1013	2.68767	0	0
	2406.31	247.518			180	11.2339	4.26321	0	0
	5925.7	462.313			204	9.94475	5.28267	0.5148	0.56497
	1823.16	261.252			228	6.99816	4.81928	1.0296	0.28249
	830.158	145.825			252	5.15654	5.46803	1.6731	0
	3170.72	355.971			276	3.8674	7.50695	2.4453	0
	2229.44	212.745			300	2.39411	8.89713	3.2175	0.84746
	2068.86	182.852			324	3.13076	7.13624	2.8314	0.28249
	2114.65	223.186			348	2.39411	7.32159	6.17761	1.12994
	721.112	93.2095			372	1.10497	7.32159	6.17761	0.28249
	4138.17	355.885			396	0.92081	5.28267	5.92021	1.9774
	1178.68	215.354			420	1.4733	4.07785	5.40541	1.69492
	2700.61	238.039			444	0.73665	3.52178	5.01931	1.12994
	2653.11	254.436			468	1.10497	3.89249	5.79151	3.10734
	1491.9	150.91			492	0.92081	3.24374	5.27671	1.12994
	577.523	125.876			516	0.36832	2.595	4.7619	3.10734
	3855.28	270.339			540	0.36832	2.595	5.14801	2.54237
	489.03	68.5218			564	0.18416	1.48285	5.53411	3.9548
	1994.76	197.871			588	0.36832	1.48285	2.9601	1.9774
	3096.45	243.356			612	0.18416	1.39018	3.6036	3.9548
	1864	188.37			636	0	1.20482	4.2471	3.67232
	1595.65	191.412			660	0	0.37071	4.5045	4.23729
	3088.18	248.53			684	0.36832	1.11214	2.574	4.51977
	5049.2	412.434			708	0	0.18536	1.5444	2.54237
	1345.9	158.216			732	0.18416	0.55607	2.7027	2.54237
	822.398	102.487			756	0.18416	0.27804	1.4157	4.80226
	2007.82	165.658			780	0	0.37071	1.8018	3.10734
	2434.35	229.547			804	0.18416	0.18536	1.1583	3.10734
	4333.61	412.931			828	0	0.18536	0.9009	1.41243
	490.95	74.2583			852	0	0.27804	0.7722	3.10734
	1353.64	158.352			876	0	0.46339	0.7722	3.9548
	971.453	198.972			900	0	0.27804	0.9009	3.67232
	5040.47	511.931			924	0	0.27804	0.1287	3.10734
	437.157	204.495			948	0	0.18536	0.1287	3.67232
	1086.99	160.712			972	0	0.09268	0.3861	1.9774
	1424.08	173.505			996	0.18416	0.18536	0.2574	2.54237
	3162.79	238.998			1020	0	0	0.2574	1.9774
	2355.51	271.574			1044	0	0	0.1287	2.25989
	4708.49	320.401			1068	0	0	0.3861	1.69492
	1564.76	159.266			1092	0	0.18536	0.2574	2.25989
	2817.23	290.078			1116	0	0.09268	0.1287	1.12994
	1874.71	144.959			1140	0	0	0.2574	1.41243
	3117.19	225.11			1164	0	0	0.2574	1.41243
	6631.32	367.074			1188	0	0	0	0.84746
	7119.54	722.016			1212	0	0	0.1287	0.84746
	7000.28	524.234			1236	0	0	0.1287	1.69492
	1997.53	221.988			1260	0	0	0.2574	0.56497
	970.549	87.5651			1284	0	0	0	0.56497
	2156.86	121.835			1308	0	0	0	0.28249
	7463.86	689.231			1332	0	0	0	0.28249
	3873.9	225.908			1356	0	0	0	0.56497
	4019.91	488.402			1380	0	0	0	0.84746
	864.114	196.219			1404	0	0.09268	0	0.56497
	2143.23	236.155			1428	0	0	0	0.28249
	7653.25	545.69			1452	0	0	0.1287	0.28249
	2282.37	228.312			1476	0	0	0	0
	2483.74	140.535			1500	0	0	0	0.28249
	3149.71	256.589
	3976.28	483.144
	2176.26	129.195
	815.137	135.876
	5133.58	488.247
	925.796	112.961
	2397.19	204.806
	1746.01	223.572
	1424.56	238.3
	9622.42	169.081
	5595.74	138.883
	16445.2	327.638
	4446.24	154.59
	17988.8	423.356
	13815	348.607
	35190.2	688.143
	30957.4	554.896
	9571.29	281.046
	3489.49	170.071
	13431.4	330.176
	11371	282.905
	5233.33	137.889
	9681.24	174.564
	14579	335.556
	18851.4	373.435
	2718.15	109.622
	49724.8	888.046
	4823.79	159.852
	5372.33	177.494
	20509.3	310.651
	19224.8	443.67
	8991.96	197.006
	5952.31	144.181
	4484.79	127.528
	733.426	69.3939
	14703.5	343.766
	9573.84	213.933
	28688.3	537.305
	18096.7	316.419
	13379.6	317.713
	4470.88	133.057
	19740.3	421.882
	4160.4	119.246
	41995.1	545.25
	18336.8	288.432
	2989.15	151.019
	22233.4	489.719
	26835.2	583.893
	11685.5	369.942
	29233.6	448.076
	3392.49	80.6727
	20338	495.908
	19230.7	365.063
	6484.19	377.781
	11226.5	125.417
	7702.72	358.891
	5124.1	140.219
	13417.8	277.843
	7821.53	197.162
	28137.4	559.711
	20245.3	296.556
	16257.3	251.781
	11646.3	253.578
	8502.92	220.845
	5517.55	183.748
	5504.64	171.239
	1205.12	60.7084
	3131.73	72.7013
	5828.92	94.1003
	4289.55	130.128
	7041.07	91.4322
	9309.06	196.901
	11886.3	234.886
	4758.76	167.507
	9218.01	190.217
	13983.1	246.538
	10522.6	267.546
	25706.4	534.585
	13776.9	255.074
	12418.1	293.778
	6863.47	183.275
	4389.27	152.992
	22888	321.496
	11951.5	184.904
	17193.9	477.979
	18590.3	403.231
	5241.49	151.76
	20443.2	279.115
	442803	601.064
	212364	415.762
	375400	1102.75
	25588.3	137.633
	97865.8	271.255
	231720	307.133
	414173	621.489
	251444	623.174
	148562	341.484
	404402	761.712
	294884	666.05
	245264	401.486
	232260	463.783
	283629	643.089
	52838.8	203.877
	254993	532.037
	48680.4	322.511
	403388	887.142
	22415.2	141.709
	150332	669.602
	44230.7	170.772
	268498	437.859
	355463	596.748
	124093	338.397
	126345	351.146
	264798	564.505
	217613	677.613
	254435	380.007
	266739	454.438
	160848	367.513
	365554	849.766
	75349	204.834
	66946.8	201.654
	223022	535.717
	56189.4	144.044
	201781	732.145
	239303	512.887
	429705	1145.63
	71250.8	239.41
	340667	635.193
	71895.9	211.473
	237248	634.04
	244931	542.968
	99001.5	498.473
	208230	542.61
	45767.5	134.969
	48651.4	127.188
	274560	662.147
	280798	496.622
	144397	314.766
	411297	656.285
	73583.5	142.789
	306299	1116.62
	102298	263.588
	246100	565.453
	299674	656.577
	55595.2	208.865
	149303	310.817
	256423	600.761
	227739	417.22
	120082	516.032
	103187	337.71
	108067	301.745
	442870	526.756
	190003	423.752
	83437.4	269.806
	491421	697.897
	85609.5	219.101
	326534	470.286
	132921	384.536
	195257	402.268
	81015.1	203.509
	616192	1518.66
	224540	733.457
	73548.4	146.107
	214504	447.513
	205378	393.016
	428029	1441.24
	119231	735.635
	170046	440.736
	199049	818.283
	351897	770.601
	178937	415.878
	98681.2	182.226
	147471	675.081
	123040	371.842
	344937	927.82
	113721	468.553
	76543	228.873
	136600	316.293
	279356	668.523
	531826	1088.44
	202972	468.873
	475994	659.789
	262434	555.794
	306612	657.62
	235272	587.568
	388387	998.074
	63985.8	175.738
	316906	575
	57765.9	119.903
	83461	221.062
	129872	419.683
	395302	688.235
	230029	547.723
	214778	495.729
	109559	446.926
	234829	579.452
	152315	366.126
	264628	576.498
	234788	476.199
	169899	348.684
	209677	421.588
	211783	389.554
	172329	424.329
	97331.3	276.207
	297806	467.655
	316193	444.066
	395995	673.981
	371089	730.151
	198580	658.241
	319522	730.682
	507115	913.073
	102848	229.42
	138396	458.008
	124633	280.514
	213034	271.698
	134819	340.253
	169494	286.19
	804229	1051.34
	173873	349.87
	128914	292.786
	76052.7	204.805
	611972	1949.33
	302260	683.818
	261851	711.117
	355261	672.688
	500015	856.059
	161450	369.122
	115760	303.127
	405538	510.943
	308627	430.567
	109068	350.381
	176378	370.064
	73702.5	181.317
	268931	385.819
	299840	466.458
	209055	513.827
	169873	298.338
	57004.9	198.789
	232496	543.077
	223123	440.32
	724359	947.565
	334344	212.734
	133582	345.864
	19988.8	136.549
	679040	1065.11
	269674	606.131
	111883	311.584
	54516.9	188.065
	364326	1243.43
	58186.3	248.706
	84563.1	233.416
	274527	410.15
	35209.9	165.945
	110517	257.791
	237030	552.253
	146692	373.219
	228428	457.353
	84722.4	263.682
	207999	429.578
	148690	342.453
	98963.2	264.526
	92910.1	225.476
	234741	512.568
	50296.1	129.213
	179838	432.317
	125236	320.543
	263342	624.164
	161926	418.588
	170502	369.042
	61230.6	151.554
	104716	354.647
	339113	907.076
	568626	1008.82
	125998	301.996
	247921	638.583
	75053.8	217.701
	1666.94	192.25
	3528.34	91.8183
	9409.95	397.344
	8007.31	472.041
	6650.73	297.829
	3640.67	219.207
	2072.44	136.78
	3340.8	167.089
	6350.96	322.749
	2621.89	155.666
	7536.24	476.184
	10029.9	846.184
	1204.5	135.896
	2274.54	121.053
	4067.39	188.917
	1654.34	65.3364
	713.858	69.5917
	1929.07	219.528
	2550.1	315.919
	2204.42	111.987
	6891.57	377.893
	1166.72	149.128
	1561.3	122.115
	5772.41	357.109
	2528.6	158.078
	1727.09	157.376
	2864.17	184.059
	6223.69	804.627
	2046.75	194.923
	558.325	95.454
	6369.55	313.776
	4646.02	222.945
	775.543	223.234
	3713.78	211.333
	2965.7	161.795
	7640.75	210.414
	4281.32	320.344
	2394.13	97.3234
	2089.49	89.7374
	4801.25	275.12
	4761.76	184.721
	1258.85	72.0922
	1748.7	116.576
	4131.07	438.585
	2328.85	152.282
	5656.53	354.523
	4198.57	291.774
	5287.3	222.45
	6022.68	305.543
	3163.66	177.378
	1458.02	66.7028
	9876.31	408.576
	3734.14	176.32
	1258.82	55.8987
	6396.1	324.839
	1636.27	49.5667
	7814.56	759.54
	8130.59	383.454
	3808.05	340.974
	4079.45	152.058
	2181.78	234.589
	11025.5	578.383
	14470.2	915.066
	8969.52	555.082
	3691.95	239.771
	1321.57	78.8435
	2406.61	198.234
	1928.25	114.792
	5179.52	268.428
	6140.67	189.42
	1467	112.296
	4430.14	310.853
	4813.43	206.155
	4612.85	126.385
	8748.05	464.78
	1232.25	55.1407
	1671.34	62.7056
	5148.78	465.565
	5373.91	198.418
	3378.62	115.877
	2269.25	197.273
	2500.23	153.563
	344.309	41.3995
	779.722	73.9484
	6373.85	355.144
	3860.23	184.912
	4745.02	267.68
	4910.85	113.517
	1858.71	249.868
	1477.51	81.6337
	3042.8	300.689
	5240	293.851
	3209.3	158.814
	8491.34	324.743
	7122.24	144.706
	4413.03	208.866
	4619.16	178.897
	3735.49	407.013
	4549.52	329.306
	7845.8	606.991
	4080.02	267.516
	1556.49	206.373
	47604.6	773.727
	25656.9	405.103
	34368.2	540.705
	12880.5	206.301
	40649.8	528.464
	42656.5	637.257
	12292.9	203.136
	12462.3	209.353
	14277	270.739
	15587.3	314.998
	31719.9	353.632
	1256.39	72.1913
	9123.03	276.843
	26180.6	300.451
	16813.1	348.87
	5324.61	98.541
	27651.8	575.404
	14303.2	340.456
	15379.5	217.08
	571.753	55.4086
	15769.3	281.354
	14627.7	410.12
	11234.7	335.168
	12983.8	202.477
	8591.29	492.108
	19330.9	350.132
	10485.9	305.83
	21471.1	370.064
	2489.88	82.8793
	4451.04	120.477
	22084.5	311.881
	70824.6	1081.38
	7672.51	90.0736
	48855.6	411.191
	2096.6	81.6369
	14456.5	228.486
	24958.2	241.76
	12750.8	386.502
	6579.84	197.713
	5787.12	219.703
	31942.3	400.123
	26510.3	605.393
	25797.1	396.092
	6377.58	136.325
	7863.5	137.661
	15016.7	253.128
	2822.72	93.8812
	25613	338.445
	19723.2	414.208
	13448.4	178.239
	35029.1	421.583
	41538.4	468.265
	8104.09	152.389
	20982.3	497.342
	10273.4	336.117
	5786.8	121.991
	74813.4	972.119
	3562.8	131.451
	6191.39	134.679
	2930.4	171.515
	4510.96	95.6668
	18779.6	158.661
	15182.1	135.19
	10361.1	333.612
	29515.4	675.133
	9037.62	190.349
	23160.6	98.8693
	14029.5	377.018
	12713.4	256.956
	21241.4	401.127
	31337.5	468.904
	9613.81	149.225
	12885.7	199.056
	24536.1	398.231
	16076.1	246.559
	35844.5	642.677
	46002.3	518.919
	46396.7	528.973
	2723.89	102.937
	35250.1	536.153
	12866.5	185.978
	36237	507.78
	26297	350.427
	15665.6	331.089
	13567.4	347.07
	18197.2	332.137
	10373.3	275.374
	12814.5	295.523
	7509.82	311.017
	6756.64	217.33
	28027.3	379.964
	7541.46	185.249
	16592.7	363.979
	5970.26	138.324
	50556.2	856.123
	12425.4	295.233
	6547.09	194.35
	23630.8	413.556
	12397.9	273.928
	24794	491.749
	18756.1	558.739
	6090.11	211.5
	30406.3	411.456
	7861.27	177.313
	13852.7	297.109
	11074.3	289.231
	11826.7	203.82
	6092.05	236.466
	15960.9	376.401
	14032.7	370.174
	3126.73	58.8842
	11868.7	120.535
	17231.7	297.123
	12726.3	143.521
	27105.2	487.224
	23140.5	297.973
	15569.1	219.872
	21041.6	244.903
	11568.4	311.721
	21996.1	361.745
	24649.6	297.274
	11314	312.751
	19012.4	244.852
	41491.1	407.727
	9986.01	253.562
	10346.1	191.839
	16441.1	316.885
	23284.1	358.774
	23196.4	377.717
	56190.4	629.351
	40213.1	539.076
	36418.6	412.04
	38208.2	462.017
	5282.45	94.3185
	18372.8	500.519
	25880.9	276.584
	73299.1	785.102
	5702.73	78.1405
	24947.3	491.016
	27312.1	397.317
	61385	615.794
	199359	311.41
	215689	759.838
	226952	362.196
	603883	1219.5
	106103	302.481
	337741	556.382
	289111	475.788
	364577	964.852
	725808	1564.72
	375645	685.689
	483902	741.082
	459667	631.408
	341333	766.82
	397217	935.54
	134871	479.246
	467569	884.282
	196079	349.206
	486637	563.769
	352305	458.066
	401822	679.488
	158059	297.934
	160823	358.206
	409984	673.765
	334724	638.754
	384501	635.01
	185123	338.137
	172332	422.654
	402285	1006.51
	185025	533.79
	298953	417.737
	541483	816.414
	586217	759.734
	163204	331.838
	182448	370.041
	188911	369.347
	163077	364.558
	437138	569.712
	504281	1408.43
	215504	658.136
	460355	723.875
	509727	524.082
	922679	1312.04
	342884	642.939
	141896	291.111
	534225	784.702
	289306	476.952
	736529	751.516
	144991	292.387
	204325	478.687
	210780	341.1
	265880	423.037
	163623	658.833
	322787	412.662
	206949	459.088
	415945	513.129
	232417	497.388
	388401	509.209
	241816	323.345
	181179	253.419
	373991	475.496
	205064	241.974
	210085	384.218
	589622	714.094
	160729	362.913
	78967.7	436.333
	111171	421.603
	96241.5	738.619
	314298	893.056
	557992	917.999
	109824	427.716
	221596	589.369
	271703	582.964
	426426	1225.12
	75954.5	205.785
	321570	389.033
	320604	564.685
	347410	591.771
	788159	1045.17
	420234	675.181
	401536	551.489
	303023	451.259
	149979	641.479
	178388	1021.21
	215627	573.079
	93337	470.607
	475255	867.095
	168652	282.285
	308466	467.915
	274551	519.493
	257039	424.627
	216678	343.614
	240771	489.1
	193466	642.962
	157531	565.137
	62386	216.723
	167952	499.421
	258014	542.78
	484581	802.639
	95954.1	422.331
	433806	898.884
	103732	396.863
	84728.3	281.046
	86244.6	216.626
	310525	1239.71
	282482	611.105
	201029	563.784
	232248	633.086
	610067	1248.64
	178379	488.959
	477477	1020.91
	105196	559.833
	240941	380.069
	87383.6	326.085
	168906	489.109
	197990	538.608
	902611	1424.81
	524328	1149.63
	160578	352.585
	219251	473.959
	637685	523.734
	241637	570.449
	354681	784.551
	511617	878.541
	259900	326.916
	175166	424.651
	170610	363.902
	625398	964.418
	210107	295.784
	359659	1272.29
	561705	851.999
	70799.1	326.639
	206615	933.693
	100287	426.087
	278235	398.266
	109498	812.279
	235456	590.741
	138695	280.994
	311262	607.619
	241886	385.023
	238214	399.426
	491606	876.449
	218790	652.767
	163160	378.314
	55336.5	240.924
	454025	531.796
	225465	371.866
	259400	433.22
	480028	691.577
	596052	1239.75
	219223	547.079
	157473	426.48
	386650	758.529
	69500.2	338.183
	764059	931.427
	263771	651.562
	204942	461.442
	533772	720.846
	213180	350.659
	238450	752.518
	289116	397.699
	133550	431.721
	111573	373.709
	86228.4	510.966
	568062	934.843
	250576	386.986
	104223	239.967
	217806	690.789
	377836	622.123
	235161	334.758
	124602	278.565
	200183	474.02
	232471	657.332
	174098	417.397
	465129	717.109
	343760	469.761
	156770	301.223
	225972	768.066
	245566	701.435
	242960	482.766
	186458	455.328
	367760	721.306
	58805.1	288.013
	356727	629.856
	336912	991.708
	604850	892.987
	658497	707.639
	6767.45	320.523
	2200.98	312.439
	7402	395.546
	2936.28	161.362
	3392.99	120.123
	2068.96	175.423
	2957.21	578.768
	1521.35	134.707
	510.634	113.011
	2644.9	278.513
	6656	91.9703
	7336.29	263.835
	3537.42	109.309
	4303.7	160.942
	7208.95	307.094
	4219.17	127.584
	3101.36	988.601
	1872.74	106.646
	7624.21	599.876
	9690.03	418.469
	6430.39	196.711
	9946.29	278.923
	6058.26	339.283
	3957.6	73.7255
	3901.69	346.964
	5355.01	479.656
	3437.2	135.686
	5443.59	453.901
	4964.99	437.278
	8231.92	156.086
	1815.76	100.551
	1956.33	147.472
	4713.81	148.055
	4192.57	114.098
	1004.61	53.4776
	8793.62	413.438
	4042.47	345.603
	2139.45	184.927
	4766.14	58.6884
	3073.1	191.999
	2012.28	145.816
	7594.01	154.547
	863.61	120.701
	9127.77	208.117
	8745.92	415.517
	3373.07	251.088
	5284.76	298.772
	6180.15	63.4573
	4041.49	249.806
	5577.18	207.89
	6648.04	253.935
	7214.52	162.872
	3636.41	195.865
	3940.19	254.835
	3811.45	271.953
	2431.29	172.971
	3549.56	251.086
	11467	198.177
	735.526	106.703
	5797.78	231.917
	1941.83	266.529
	763.005	146.483
	2834.83	388.998
	6513.69	420.159
	1224.96	66.5983
	8595.17	677.204
	1653.74	181.013
	1875.57	159.325
	2092.24	163.58
	1581.32	226.477
	3759.2	189.882
	1629.16	257.593
	2743.86	312.831
	6679.15	256.639
	4415.26	290.293
	3724.81	202.786
	1692.02	146.78
	2458.62	402.466
	1859.79	171.023
	5476.2	198.274
	1513.06	100.64
	17108.9	283.254
	56055.2	886.6
	42138.8	582.455
	17929.5	503.002
	5615.65	83.9897
	26090.5	344.17
	19822.9	436.743
	36068.4	378.875
	12852.4	275.581
	17551.1	402.335
	19486.6	296.64
	41898.6	737.979
	39216.4	819.42
	23479.9	790.66
	9980.53	242.77
	10340.7	57.6706
	36142.8	260.29
	25881.9	143.411
	43123.1	455.041
	40372.5	534.769
	48062.8	381.867
	20591.7	173.878
	23918.2	411.811
	10396.7	178.778
	37097.6	546.883
	22276	154.979
	26140.8	297.571
	19134	459.427
	22109.3	274.846
	70138.5	893.294
	49931.1	667.51
	29058.6	533.822
	34680.8	114.478
	12735.5	191.181
	26098.7	310.568
	17600.5	222.319
	16932.9	442.462
	13530.8	126.044
	11687.7	254.368
	30661.5	408.421
	57495.3	595.638
	20012.3	197.78
	41900.9	357.397
	11247.3	169.936
	30782.3	377.741
	19114.3	90.6202
	31958.2	286.705
	14185.3	594.031
	57728	627.839
	29004.1	348.138
	43290.8	250.16
	23887.5	289.166
	10976.4	176.991
	12664.7	178.378
	7548.44	59.9388
	2877.34	99.5621
	22404.5	285.032
	23193.7	271.199
	54319.2	371.797
	9840.09	212.641
	4857.56	163.622
	5466.02	86.8625
	32778.5	408.156
	33939.3	399.326
	6655.55	113.886
	24720	383.365
	8487.37	67.647
	21531.4	196.19
	51628.8	504.079
	33288.5	440.672
	21649.4	292.345
	12675	193.353
	11116.2	196.494
	8878.31	112.209
	37627.1	384.923
	14710.2	346.386
	5559.57	154.823
	5709.92	187.852
	19760.5	273.238
	10369.8	155.828
	23507	292.136
	39678	425.563
	6497.68	141.616
	31154.3	233.824
	58236.3	726.664
	15776.8	297.639
	20936.7	182.646
	87408.8	993.901
	11505.5	296.212
	7798.91	128.494
	21383.5	453.712
	7452.79	133.849
	15737.2	201.285
	24885.7	258.241
	37656.9	403.137
	24458.2	250.346
	15597.8	156.648
	23581.5	229.119
	20743.4	271.682
	50367.4	393.808
	3059.79	79.3966
	17817.3	363.821
	48382.2	398.227
	23945.7	268.322
	14882.9	152.829
	28521.2	291.094
	24785.7	350.413
	22509.3	286.43
	41805.3	397.561
	28934.8	350.789
	18506.8	207.365
	49733.3	600.693
	40543.8	766.751
	41729.8	488.753
	32271.2	233.911
	25929.6	322.2
	16578.8	128.139
	22536	199.55
	49705	444.138
	15812.2	146.535
	11217.7	414.143
	29104.2	388.811
	15713.9	332.214
	8789.1	65.8544
	49452.9	796.316
	36284	389.798
	40354.1	688.863
	24168.8	364.316
	23839.6	388.942
	23840.1	404.994
	43317.3	335.341
	12530.4	169.627
	19406.5	290.694
	57831.6	692.63
	24758.3	310.595
	65427.9	572.827
	15161.2	94.7227
	15655	616.655
	27309.5	364.685
	23091.9	116.293
	2702	55.7549
	14755.7	77.4281
	15418.5	145.128
	24584	203.697
	21809.6	178.635
	15553.2	183.512
	15932.2	66.6019
	12853.8	405.582
	24961	278.374
	43821.7	145.353
	27044.3	404.391
	14379	306.811
	27015.5	265.712
	14801.9	342.105
	52525.1	639.304
	20976.6	246.57
	30678.6	326.261
	47177.6	885.284
	23735.5	146.709
	10838.3	92.4229
	54574.3	348.914
	6628.19	85.7967
	47703.2	769.035
	54763.1	603.045
	28470.9	294.268
	74102.3	917.377
	61630.1	938.08
	10311.8	64.4673
	41402.3	546.928
	11446.5	87.9387
	2257.38	66.0079
	35135.9	366.252
	14047.2	92.7897
	23075.6	186.964
	28549.2	300.598
	19933.2	285.314
	18932	266.918
	4582.43	171.718
	11240	229.459
	52172.2	621.404
	22416.2	503.736
	30775.1	333.141
	11622	155.791
	29906.6	446.317
	22558.9	139.98
	18038.5	234.397
	17356.5	135.239
	14706.5	162.388
	53049.4	522.331
	21318.2	167.356
	299083	516.187
	424635	413.368
	356941	543.394
	405006	620.624
	359772	713.283
	289844	590.253
	309159	1666.19
	239155	516.579
	333223	504.919
	261067	570.333
	288900	482.708
	574409	867.407
	323639	492.241
	540348	653.264
	384252	339.88
	657775	667.348
	354220	1104.5
	361652	670.618
	404666	404.158
	515010	887.788
	503179	344.727
	533188	670.377
	383927	717.275
	525230	907.258
	437535	414.526
	530737	295.558
	534534	774.155
	574171	1327.9
	377790	508.341
	886100	1500.61
	640472	542.737
	156296	406.811
	450739	841.053
	379584	849.206
	323544	1155.62
	373337	359.122
	351084	234.789
	157741	388.949
	282486	364.771
	923396	1294.85
	762305	827.987
	363736	804.795
	250049	377.522
	523980	533.566
	304138	401.64
	242189	775.985
	170174	634.709
	639114	794.948
	390901	500.49
	246600	349.283
	465190	570.671
	111948	206.301
	587684	894.555
	415005	1001.87
	348128	484.183
	452814	761.275
	422508	611.115
	266540	382.096
	378002	1196.68
	433175	532.02
	256423	631.775
	1091890	1726.46
	277754	407.482
	253255	381.052
	164501	523.992
	369121	403.975
	228677	420.375
	441479	602.076
	614426	770.328
	110731	403.709
	139678	429.457
	164445	324.937
	312064	300.616
	162942	221.757
	340856	942.387
	200261	541.163
	448880	1078.97
	289358	558.231
	577286	1376.59
	348649	944.461
	218801	543.98
	460694	467.881
	386287	527
	509219	639.091
	468095	724.068
	308192	561.987
	607758	1157.35
	468493	767.946
	298383	564.286
	657960	1219.56
	200388	277.266
	357715	1003.99
	218950	381.041
	238841	488.051
	593128	922.423
	160767	411.114
	291944	542.576
	217245	545.918
	558835	1014.34
	209755	234.572
	279548	470.063
	386872	803.861
	240727	499.354
	504262	949.813
	507525	898.568
	155028	562.97
	267425	356.633
	175924	234.452
	126341	281.921
	313491	364.956
	224591	373.143
	451899	588.06
	219259	337.676
	420882	570.802
	140740	342.681
	297098	341.427
	226628	730.46
	223880	285.922
	117147	249.177
	369771	408.679
	293119	536.247
	172438	255.728
	229181	628.203
	483782	639.211
	401838	470.419
	444698	812.903
	229041	400.674
	521713	735.22
	245295	373.338
	274003	370.02
	699029	1153.95
	189111	388.881
	122185	340.08
	218456	386.045
	208061	537.118
	227751	576.264
	569516	855.055
	523658	792.928
	234712	349.704
	379859	349.35
	328281	398.363
	594991	917.771
	317413	564.553
	157537	202.212
	87646.2	285.006
	356278	562.401
	161202	438.511
	70305.3	303.67
	156580	370.973
	350136	859.759
	184405	311.042
	243554	577.386
	137952	448.24
	163014	281.982
	327311	444.735
	504475	649.104
	264843	417.357
	175401	293.778
	72894	170.306
	129904	195.348
	307744	592.924
	119936	270.204
	740406	1226.99
	860004	1134.32
	252239	461.111
	117631	345.257
	282644	358.882
	400853	621.86
	159909	528.915
	174548	473.764
	503384	1037.66
	142148	260.096
	361332	719.193
	422828	570.689
	195745	348.826
	342546	423.188
	157007	241.861
	307625	396.564
	310878	553.379
	255196	381.367
	241665	493.434
	220124	405.24
	218291	779.084
	233437	596.83
	238954	841.416
	439542	565.355
	263675	792.953
	114888	261.109
	118274	560.157
	109133	285.473
	522550	624.808
	467023	612.665
	113883	284.193
	526278	960.512
	377104	752.467
	4430.5	118.781
	7856.81	239.261
	1660.98	149.032
	10335.7	442.905
	19067.2	545.542
	4385.61	173.241
	20540.9	360.359
	8347.55	315.963
	3991.38	224.945
	2678.8	158.002
	13049.4	297.81
	12352.7	320.015
	13416.7	235.713
	2671.34	198.579
	18426	428.079
	3459.6	165.334
	10324.4	203.203
	3271.49	175.321
	12162.5	387.534
	6502.86	247.419
	3749.86	146.292
	4422.67	149.315
	6037.7	151.961
	8652.66	319.885
	1478.77	155.181
	10115.2	150.529
	22595.2	614.291
	8572.9	265.293
	13995.3	243.001
	3915.51	248.441
	45013.2	873.969
	3572	245.692
	13415.7	336.34
	20029.1	467.494
	7637.1	230.683
	9829.3	249.584
	23242	597.658
	7159.42	323.961
	4640.52	282.63
	8832.06	214.452
	15833.4	542.256
	12580.1	405.272
	6969.89	222.394
	13069.5	289.901
	49240.3	663.935
	26368.8	289.434
	1960.81	167.637
	8391.67	204.327
	4716.64	273.424
	8136.95	201.002
	12568.7	279.776
	37520.1	534.453
	28426.3	582.526
	15540.6	322.013
	8619.21	231.256
	31764	470.226
	6325.63	192.634
	17065	352.87
	12015.1	289.992
	13443.6	434.348
	46003.5	546.436
	1921.89	119.757
	18721.9	191.028
	41681.3	1393.85
	22080.8	389.508
	13775.6	300.01
	12436.1	347.298
	22820.2	514.126
	10930.3	256.793
	5538.38	153.631
	11017.9	422.781
	3503.99	183.343
	9932.23	288.278
	4202.73	150.588
	13611.1	369.138
	7155.6	251.224
	7053.29	209.322
	8693.32	270.667
	8939.02	190.142
	3438.65	180.171
	3614.3	157.85
	11624.3	319.065
	6143.21	173.166
	7977.14	180.185
	20690.3	387.95
	21852.8	361.817
	7948.65	230.92
	4165.03	214.799
	4999.9	200.379
	12124.5	428.507
	3793.34	143.894
	25419.7	322.668
	10141.8	277.93
	38722.7	610.536
	12927.6	332.783
	9074.15	235.095
	4284	143.253
	9604.07	324.98
	17739.4	305.998
	17036.6	460.677
	22887.6	473.495
	6853.85	243.204
	20668.2	512.858
	7858.4	284.73
	19865.1	354.559
	1268.24	127.246
	35399.7	936.301
	14602.9	330.397
	5250.23	214.794
	6266.69	172.552
	3217.08	147.021
	7309.97	213.409
	7970.1	166.814
	23941.4	507.434
	5401.28	226.498
	33409	424.996
	38077.3	149.127
	7521.8	168.924
	7111.21	241.646
	37923.4	677.55
	20412.3	246.267
	11162.1	324.742
	47347.1	674.932
	31122.5	579.037
	2584.9	148.576
	3321.15	120.111
	12576.5	166.955
	3588.11	141.067
	24045.8	481.593
	6871.02	232.724
	12585.4	428.344
	23029.5	364.112
	16449.2	304.775
	28494.7	677.699
	8570.3	211.32
	10662.7	346.715
	10455.3	307.973
	5376.57	217.041
	6581.92	203.818
	12163	268.904
	3706.71	189.868
	2800.68	148.867
	9471.12	204.221
	3058.51	162.92
	16564.5	521.906
	23311.9	309.911
	3921.38	144.941
	25894	277.294
	5831.99	188.238
	10550.1	313.262
	7538.47	190.427
	25707	437.916
	10753.5	261.123
	15495.6	312.26
	6942.73	502.078
	3441.28	140.899
	24124.9	349.282
	3792.6	160.873
	18816	325.509
	85284.9	468.551
	71892.8	288.031
	180193	710.695
	110664	684.797
	21204	470.603
	35263.6	254.372
	76446	308.873
	54912.9	414.663
	116403	287.827
	82741	395.673
	174152	510.883
	161566	600.489
	88822.7	472.554
	14884	209.46
	137042	505.039
	145891	654.698
	33367.9	303.812
	47052.1	475.591
	42251.6	375.127
	273013	990.107
	184581	608.444
	94713.8	627.533
	76249.3	638.396
	233316	1173.51
	47908.9	984.152
	44184.6	567.116
	99935.3	420.988
	58865.1	271.003
	25728.4	309.079
	224109	1006.41
	41710.5	299.531
	128986	651.145
	85226.1	816.878
	191956	795.599
	81008.8	366.522
	85128	436.179
	38921.1	300.806
	104811	522.449
	123406	751.052
	335394	1055.7
	16545.7	438.025
	287859	1077.52
	127465	717.184
	196368	630.51
	77576.3	566.609
	66292.9	603.4
	82113.3	430.264
	137747	672.51
	89769.4	498.703
	92633.6	440.717
	293315	1171.27
	111538	473.15
	229450	1075.28
	107133	468.878
	50639.9	308.961
	121453	545.415
	75028	336.056
	58382	358.587
	68837.8	449.74
	74523.1	703.816
	28219.8	301.187
	59561.3	370.578
	306004	1034.56
	93219.7	455.999
	134212	807.884
	91803.5	535.767
	71128.3	640.546
	52951	349.172
	197173	721.968
	143716	449.222
	121725	528.292
	89063.8	464.421
	134560	486.933
	107190	434.639
	96384.7	489.895
	47297.8	261.178
	150988	721.466
	157433	690.114
	37240.2	279.443
	47320.6	313.944
	94337.1	690.811
	56871	474.936
	31353.5	319.077
	93150.9	450.215
	102233	423.643
	95053.1	864.506
	83550.4	451.739
	53473.9	523.765
	59336.9	468.229
	65243.6	379.049
	51429.3	365.67
	112193	656.391
	23499.8	251.324
	67929.2	437.608
	156296	670.353
	28000.9	351.872
	71523.4	318.132
	41269	399.748
	114547	528.961
	114381	532.815
	75378.8	377.812
	52969.2	538.902
	47853.7	406.745
	166078	755.846
	76932.3	327.942
	59545.9	327.637
	60414.5	508.198
	40822.9	255.589
	111629	384.739
	153870	608.85
	32805.3	302.67
	24570.7	271.108
	56627.4	350.645
	154010	714.4
	35233.2	248.677
	104545	493.96
	23332.5	616.984
	121862	414.592
	32798	335.483
	56046.1	280.308
	86212	233.772
	171108	483.043
	30456.7	289.071
	77565.3	384.443
	69195	410.645
	42990	425.14
	42214.2	302.314
	73572.1	347.953
	125896	1068.85
	105925	354.899
	143483	519.852
	280763	1134.45
	19917.7	206.955
	130000	626.416
	361651	1687.92
	17566.5	250.412
	65978.6	260.885
	73952.7	427.178
	69921.3	283.887
	181344	650.042
	57775.5	351.398
	125376	840.428
	108687	552.569
	85368.2	343.483
	87316.8	517.357
	199663	781.945
	128852	539.014
	44544.4	376.131
	11107.3	232.742
	42407.7	203.815
	161169	506.365
	91004.4	330.197
	15791.4	182.552
	80321.3	436.771
	44761.1	505.674
	42663.7	209.862
	129637	432.446
	194197	849.996
	81145.7	440.27
	77616	766.725
	111315	496.347
	41165.4	403.708
	23505.5	278.3
	36185.5	280.024
	87637	451.471
	119245	405.808
	128865	591.839
	70866.4	504.177
	42209.6	595.009
	57999.4	493.917
	85978.7	290.146
	37324.8	322.393
	222577	595.102
	47654	237.946
	75319.1	358.595
	27280.9	297.639
	158855	1240.97
	151998	626.134
	106690	492.142
	57435.1	351.337
	35167.2	274.679
	41392.8	491.02
	58391	469.465
	21911.7	189.058
	32726	242.943
	13658.3	233.251
	22615.5	301.146
	43905.8	345.521
	108139	528.1
	187316	478.558
	50853.8	432.043
	90040.2	678.586
	30897	297.324
	142953	554.446
	24320.9	303.281
	178645	378.574
	47456	572.074
	164525	687.481
	107271	580.207
	462998	961.894
	78427.9	377.004
	100085	351.079
	87544.4	573.352
	262201	639.057
	286670	720.921
	117187	405.825
	119976	312.185
	184497	505.725
	201354	484.109
	38822.6	304.139
	37789.2	305.728
	328858	813.809
	127523	361.52
	220406	477.456
	275611	571.584
	147117	502.813
	117165	391.151
	62955.4	513.492
	463261	981.681
	90926.9	401.88
	171892	670.444
	63057.5	551.655
	97443.6	338.671
	78306.8	244.573
	215277	510.706
	162349	558.294
	179576	603.212
	506702	1370.43
	261290	969.086
	111009	367.706
	339251	790.157
	134997	368.917
	208518	716.209
	239779	576.334
	260261	628.238
	308920	834.194
	115397	469.281
	398229	1077.51
	272242	712.839
	127747	454.711
	118918	422.125
	292991	602.411
	401844	928.504
	174845	545.309
	229007	812.5
	168744	688.055
	100944	429.183
	325230	666.521
	256802	519.727
	65575.5	312.675
	75686.9	292.955
	96793.3	255.586
	60394.9	299.307
	161319	353.354
	99147	372.228
	205274	668.082
	258078	657.741
	166086	392.445
	64077.6	321.944
	316298	953.878
	66182.7	336.667
	321041	674.889
	196330	647.81
	60143.8	355.037
	398705	683.55
	111145	447.212
	359603	677.449
	108001	530.837
	40778.2	391.22
	101292	542.397
	384741	941.05
	80999.1	519.132
	288245	841.029
	149015	323.077
	559330	1410.82
	418014	760.697
	107153	472.868
	186132	443.918
	242611	904.465
	207662	643.004
	78124.1	386.318
	224309	602.832
	151706	522.358
	283384	778.816
	455780	853.293
	127198	590.978
	84651.9	363.093
	297112	1251.85
	209430	476.997
	98244.6	489.789
	544993	866.204
	439164	1195.38
	92847.8	598.725
	314229	888.088
	147017	440.919
	171819	576.528
	274032	609.1
	236271	681.103
	101750	351.213
	74647.5	388.218
	227594	948.059
	155332	497.9
	516426	1038.12
	483158	871.831
	194218	495.609
	59383.3	423.93
	116841	358.24
	86789	388.432
	135200	629.795
	53290.1	361.004
	524938	997.824
	61377.6	364.241
	204374	702.622
	145639	667.687
	248043	621.904
	153608	381.75
	238980	727.661
	74510	532.22
	254672	505.719
	69086.5	332.746
	291663	826.562
	223879	454.445
	173876	530.881
	129139	403.684
	211686	742.007
	121832	490.82
	94263.7	457.361
	106938	397.19
	116132	496.117
	80283.4	337.762
	363487	760.35
	54979.3	484.096
	230974	470.794
	174951	896.42
	79164.7	425.604
	192733	817.861
	384238	1369.48
	76026	622.183
	192895	779.566
	111369	354.49
	205480	632.137
	74262.3	358.741
	85760.9	468.18
	109937	460.546
	163778	597.873
	144304	333.214
	148768	645.504
	288000	665.285
	238694	892.112
	80900.5	374.388
	79150.6	352.39
	266167	695.463
	128910	505.545
	108310	396.943
	41936.9	497.675
	98023.1	401.22
	224428	789.488
	76125.1	523.19
	317670	943.31
	74570.6	687.763
	114573	564.618
	261664	795.865
	253022	397.972
	149365	542.225
	43806.6	335.256
	22300	285
	29700	430
	4700	135
	5750	173
	16000	318
	11700	410
	3880	110
	15400	202
	32300	497
	18300	241
	17400	350
	872	59.3
	10700	256
	24300	386
	12200	356
	18600	533
	11900	284
	17300	394
	30500	544
	13700	258
	18900	330
	10200	139
	7940	156
	10400	163
	25500	510
	60600	1100
	37600	672
	23400	291
	3960	111
	18200	529
	31400	470
	1750	110
	5270	152
	2330	79.1
	13100	187
	2280	96.4
	20900	455
	9030	186
	17100	300
	18900	309
	14100	340
	28100	576
	32500	478
	5980	203
	2050	126
	7400	208
	29100	794
	3540	124
	6850	153
	12800	461
	2840	137
	13000	174
	35800	733
	35400	530
	5960	248
	10000	187
	17500	357
	23800	747
	2550	96
	14000	201
	6280	321
	33100	613
	13800	276
	23500	491
	47200	537
	19800	264
	5260	135
	11500	207
	17400	369
	2790	69.5
	3380	211
	13000	373
	16400	552
	10600	405
	16700	280
	11600	349
	33300	507
	23200	636
	24200	633
	11700	283
	19300	461
	4520	118
	19300	240
	19500	502
	20500	497
	6790	454
	10900	451
	8710	115
	3410	121
	26800	340
	11400	208
	11900	190
	9060	338
	12200	226
	7760	232
	11100	283
	3440	162
	17400	510
	10700	343
	13400	357
	15400	327
	33300	929
	14600	468
	14000	448
	15200	329
	7670	258
	5230	93.6
	11700	269
	26600	458
	12300	276
	24100	402
	6980	216
	3990	159
	6230	108
	13300	254
	4550	179
	31300	909
	3620	213
	53500	856
	30500	620
	6550	306
	45900	515
	12100	231
	22200	250
	6100	172
	5510	153
	17800	355
	3290	108
	14500	255
	3850	96.1
	8250	412
	21900	468
	1970	139
	4910	143
	2520	157
	3960	191
	8790	165
	10700	322
	13400	294
	3880	245
	12000	378
	18200	506
	68000	1110
	22800	486
	10500	281
	10300	349
	24600	422
	1080	109
	23200	311
	17500	367
	20300	300
	27000	554
	26800	469
	25800	370
	9860	242
	7270	269
	8760	266
	2940	136
	3820	223
	16600	296
	16100	416
	18200	472
	2480	84.3
	5110	154
	18600	210
	9600	204
	3630	112
	68800	883
	22500	478
	18600	578
	9040	327
	3690	196
	16100	431
	10800	338
	38300	584
	14900	341
	10200	327
	14200	275
	2230	156
	10600	352
	13400	462
	222000	1090
	32700	276
	128000	437
	117000	828
	26800	207
	214000	573
	1960	78.5
	132000	443
	15700	153
	141000	403
	140000	428
	194000	961
	89600	413
	69400	411
	50800	374
	77300	369
	215000	725
	153000	666
	196000	670
	226000	819
	85600	441
	20100	262
	22700	229
	80800	562
	80300	315
	177000	601
	27500	284
	164000	616
	93500	367
	188000	827
	25600	178
	208000	658
	15700	212
	124000	774
	187000	982
	59000	422
	75900	357
	58400	414
	48700	440
	205000	692
	13500	227
	30700	209
	111000	402
	64400	405
	27300	175
	247000	882
	76800	363
	35900	218
	129000	390
	80300	359
	128000	628
	61800	442
	67600	352
	20400	293
	214000	657
	150000	692
	14000	197
	102000	385
	32100	365
[truncated: 823 more rows]

[truncated: 3 more sheets: Fig. S1, Fig. S2, Fig. S4]
